# Supplementary material for: A Tunable Hyperspectral Imager for Detection and Quantification of Marine Biofouling on Coated Surfaces
Source: Sensors (Basel). 2022 Sep 19;22(18):7074. doi: 10.3390/s22187074 (PMC9505677; doi:10.3390/s22187074)
Supplement: Supplementary file 1 [file sensors-22-07074-s001.zip]

Archive with 1 entries (1 files):
- sensors-1857392-supplementary.pdf
